# Supplementary material for: Metabolic changes in response to varying whole-grain wheat and rye intake
Source: NPJ Sci Food. 2024 Jan 30;8:8. doi: 10.1038/s41538-024-00247-0 (PMC10828387; doi:10.1038/s41538-024-00247-0)
Supplement: Supplementary file 3 — Supplementary Table 7 [file 41538_2024_247_MOESM3_ESM.xlsx]

## Sheet: Sheet1
										Identification based on molecular formula and RT	Change in WG wheat intervention						Change in WG rye intervention						Linear mixed model results															Spearman correlations with clinical markers
										* Annotated based on RT match with standard	Intervention 1			Intervention 2			Intervention 1			Intervention 2			Difference at baseline					Wheat vs rye group difference intervention 1					Wheat vs rye group difference intervention 2					Total cholesterol mM			LDL cholesterol mM			HDL cholesterol mM			Triglycerides mM
Molecular feature ID	Mode	Alignment ID	RT [min]	m/z	Curated ID	Compound class	ID level	HMDB ID	Adduct	MS/MS spectra [m/z (rel. Intensity)]	Estimate	p-value	q-value	Estimate	p-value	q-value	Estimate	p-value	q-value	Estimate	p-value	q-value	Estimate	LCI95	UCI95	p-value	q-value	Estimate	LCI95	UCI95	p-value	q-value	Estimate	LCI95	UCI95	p-value	q-value	Correlation coefficient	p-value	q-value	Correlation coefficient	p-value	q-value	Correlation coefficient	p-value	q-value	Correlation coefficient	p-value	q-value
COMPOUND_100_0759a0_61	HILIC+	38	0.61	100.076	5-Aminovaleric acid	Amino acid	2	HMDB0003355	[M+H]+	100.076 (100), 44.012 (66), 82.065 (17), 57.07 (12), 55.054 (9)	0.181064	0.232844	0.995217	0.193374	0.20293	0.58013	0.26309	0.0477195	0.593336	0.345588	0.0100863	0.0916457	-0.0306346	-0.52214	0.460871	0.903019	0.989956	0.0820264	-0.264745	0.428797	0.644448	0.989007	0.152214	-0.300395	0.604823	0.512098	0.97596	0.0309111	0.721916	0.995748	0.0220266	0.800563	0.979325	0.162829	0.0591704	0.525733	-0.174886	0.0424832	0.332885
COMPOUND_100_0759a2_03	RP+	333	2.03	100.076	2-Piperidinone	Piperidine derivative	2	HMDB0011749	[M+H]+	100.077 (100), 25.063 (42), 56.05 (22)	0.113212	0.369933	0.99704	0.246846	0.0531482	0.294587	0.161655	0.203677	0.80905	0.33489	0.00984983	0.0908129	-0.00956097	-0.494536	0.475414	0.969265	0.995697	0.0484439	-0.285707	0.382595	0.777187	0.990739	0.0880434	-0.284166	0.460253	0.644449	0.98457	0.043528	0.616171	0.995607	0.0326087	0.708378	0.964024	0.164846	0.0560534	0.51723	-0.153828	0.0748598	0.429643
COMPOUND_104_0706a4_77	HILIC+	67	4.77	104.071	N,N-Dimethylglycine	Amino acid	2	HMDB0000092	[M+H]+	58.066 (100), 104.071 (25), 97.599 (6)	0.218616	0.0159183	0.689688	0.238616	0.00876973	0.0992057	0.0284775	0.826836	0.978661	0.290171	0.0286937	0.161953	-0.0359395	-0.517073	0.445194	0.883983	0.987949	-0.190138	-0.540308	0.160032	0.291099	0.954465	0.0515557	-0.220191	0.323302	0.7112	0.987092	-0.149227	0.0840909	0.734331	-0.136781	0.115041	0.645963	-0.0350172	0.686799	0.918417	-0.0244672	0.778188	0.947403
COMPOUND_116_0706a4_92	HILIC+	105	4.92	116.071	L-Proline	Amino acid	1	HMDB0000162	[M+H]+	70.064 (100), 116.069 (18)	0.207814	0.0687393	0.915905	0.415075	0.000441915	0.0270805	0.254986	0.0164733	0.496725	0.385714	0.000413916	0.0143657	0.0632248	-0.418313	0.544763	0.797552	0.984968	0.0471722	-0.19368	0.288024	0.702308	0.990739	-0.0293611	-0.359522	0.3008	0.862164	0.993693	-0.253241	0.00304163	0.355897	-0.349989	3.39304e-05	0.0286028	-0.0883624	0.308143	0.773261	0.269539	0.00157034	0.0604203
COMPOUND_144_102a4_19	HILIC+	272	4.19	144.102	Aminocyclohexanecarboxylic acid	Amino acid	2		[M+H]+	98.096 (100), 144.102 (86)	0.151168	0.0379143	0.846206	0.0690159	0.337192	0.715965	0.0662427	0.209093	0.811606	0.145749	0.00690373	0.074012	0.236319	-0.245934	0.718573	0.340073	0.923441	-0.0849251	-0.252769	0.0829188	0.324968	0.95452	0.0767327	-0.114925	0.26839	0.435438	0.97596	-0.195958	0.0227397	0.54815	-0.240174	0.0051867	0.222313	-3.05332e-06	0.999972	0.999972	0.0481387	0.579276	0.889924
COMPOUND_153_0193a0_51	HILIC−	515	0.51	153.019	3,5-Dihydroxybenzoic acid (3,5-DHBA)	Alkylresorcinol metabolite	2	HMDB0013677	[M-H]-	109.028 (100), 153.018 (95), 65.039 (15)	0.675988	7.18747e-07	0.000476457	1.31502	3.69659e-16	3.06308e-13	0.334878	0.00797402	0.445264	0.754422	5.66647e-08	1.39122e-05	-0.428986	-0.814775	-0.043198	0.0317696	0.829293	-0.343837	-0.727059	0.0393848	0.0835512	0.928231	-0.55704	-0.900668	-0.213411	0.00228931	0.704975	-0.15251	0.0774172	0.728102	-0.196283	0.0230255	0.363931	0.137524	0.1117	0.610301	-0.116742	0.177522	0.586637
COMPOUND_158_1179a3_19	HILIC+	356	3.19	158.118	Pipecolic acid betaine	Betaine	1	HMDB0033433	[M+H]+	158.119 (100), 98.095 (50)	0.284255	0.0253202	0.764337	0.29843	0.019094	0.158951	1.3164	1.72101e-13	1.90143e-10	1.7673	8.38292e-19	7.93863e-16	0.000293148	-0.381439	0.382025	0.998802	0.999813	1.03214	0.638253	1.42603	2.68706e-06	0.00725314	1.46887	1.05637	1.88137	1.7636e-09	5.84547e-06	-0.29241	0.000578618	0.294883	-0.294781	0.000545174	0.0981728	-0.146202	0.0906407	0.573555	0.0428768	0.621463	0.904232
COMPOUND_168_0778a6_9	HILIC−	746	6.9	168.078	3-Methylhistidine	Amino acid	2	HMDB0000479	[M-H]-	168.078 (100), 151.052 (56), 72.010 (19)	0.273198	0.120327	0.961412	-0.105318	0.539216	0.849647	-0.187835	0.323338	0.86937	-0.542813	0.00549235	0.0658387	0.507706	0.0710949	0.944318	0.0245724	0.829293	-0.454963	-0.981423	0.0714976	0.0951199	0.94313	-0.448264	-0.924672	0.028145	0.0697299	0.907521	-0.0183585	0.832621	0.996092	0.0228445	0.793321	0.978367	-0.0907234	0.295345	0.765749	-0.0326963	0.706572	0.931074
COMPOUND_178_051a3_27	RP−	410	3.27	178.051	Hippuric acid	Phenolic acid metabolite	1	HMDB0000714	[M-H]-	77.039 (100), 135.030 (65), 44.997 (52)	0.0877506	0.607081	0.99704	0.148337	0.385544	0.752182	0.298307	0.0654809	0.63427	0.610156	0.000291107	0.0116955	0.106812	-0.334926	0.548551	0.636512	0.967082	0.210557	-0.255844	0.676958	0.379463	0.95452	0.461819	0.00632105	0.917317	0.0510573	0.874654	0.184736	0.0319552	0.623133	0.115181	0.18509	0.743324	0.0698648	0.420709	0.821811	0.114699	0.185284	0.595658
COMPOUND_181_0505a2_73	RP−	429	2.73	181.05	3,5-Dihydroxyphenylpropionic acid (3,5-DHPPA)	Alkylresorcinol metabolite	2	HMDB0125533	[M-H]-	n/a*	0.0553207	0.719544	0.99704	0.216482	0.162816	0.525211	0.214476	0.20924	0.811606	0.466294	0.0075782	0.078249	-0.169364	-0.646979	0.30825	0.488707	0.952706	0.159156	-0.314071	0.632383	0.512077	0.979566	0.249813	-0.178026	0.677651	0.256586	0.947781	-0.0720027	0.406599	0.962027	-0.129812	0.13493	0.685926	0.064422	0.457889	0.831375	0.0373753	0.666924	0.922014
COMPOUND_181_0539a0_58	HILIC−	884	0.58	181.054	HILIC– 181.0539@0.58		4		[M-H]-	n/a	0.98664	3.35345e-06	0.00171	-0.0156362	0.935527	0.982822	0.662833	0.00307429	0.337904	-0.192343	0.37453	0.665228	0.385913	-0.0747479	0.846574	0.103091	0.846825	-0.317737	-0.882586	0.247111	0.274506	0.949235	-0.170622	-0.781914	0.440669	0.586207	0.981915	-0.0417646	0.630546	0.995607	-0.114414	0.188055	0.746218	0.0327867	0.705797	0.925931	0.145475	0.0922761	0.467283
COMPOUND_188_9863a1_94	RP−	462	1.94	188.986	Catechol-O-sulfate	Phenylsulfate	2	HMDB0059724	[M-H]-	109.029 (100)	0.188649	0.271157	0.99704	0.481317	0.00610456	0.0816706	0.101983	0.512426	0.917552	0.4781	0.00297706	0.0471001	0.076466	-0.370431	0.523363	0.738025	0.980238	-0.0866657	-0.556135	0.382804	0.718645	0.990739	-0.00321674	-0.445882	0.439449	0.988679	0.999514	0.0712115	0.411788	0.964914	0.0164546	0.850325	0.988484	0.045084	0.603606	0.889772	0.0399636	0.645372	0.91526
COMPOUND_190_0865a5_75	RP+	2216	5.75	190.087	3-Indolepropionic acid	Indole	1	HMDB0002302	[M+H]+	130.065 (100), 172.076 (20), 55.017 (11), 190.092 (8), 131.067 (7)	0.0562451	0.654308	0.99704	0.308661	0.0160982	0.144209	0.050081	0.803039	0.974867	0.624424	0.00269027	0.0438908	-0.0173311	-0.473758	0.439096	0.940805	0.993391	-0.00616407	-0.459191	0.446863	0.978805	0.995168	0.315763	-0.184906	0.816432	0.220797	0.947781	0.0958479	0.268794	0.900644	0.134692	0.120746	0.660963	0.0765862	0.377305	0.805161	-0.174277	0.0432192	0.335873
COMPOUND_204_1234a3_02	HILIC+	526	3.02	204.123	Acetylcarnitine	Acylcarnitine	2	HMDB0240773	[M+H]+	85.028 (100), 204.122 (95), 60.080 (36), 145.049 (16)	-0.167441	0.29969	0.99704	-0.367392	0.0249426	0.188965	-0.234547	0.149098	0.748588	-0.450808	0.0066237	0.0728168	-0.0290442	-0.517783	0.459695	0.907507	0.989956	-0.0671061	-0.54763	0.413418	0.78516	0.990739	-0.0834161	-0.546385	0.379553	0.725109	0.987092	0.134764	0.119144	0.778125	0.134493	0.121301	0.662358	0.0850483	0.326711	0.785927	0.0254163	0.769819	0.944647
COMPOUND_204_9842a0_48	HILIC−	1125	0.48	204.984	Pyrogallol-O-sulfate	Phenylsulfate	2	HMDB0060018	[M-H]-	125.024 (100), 123.047 (42), 188.100 (18)	-0.17641	0.232432	0.995217	-0.0896742	0.534711	0.846958	0.271181	0.0770986	0.653332	0.473031	0.00262618	0.0432977	-0.245361	-0.716154	0.225433	0.309758	0.912173	0.451771	0.00429976	0.899243	0.0521943	0.913127	0.562714	0.17438	0.951048	0.0060426	0.766996	-0.0399339	0.645618	0.995607	-0.0535391	0.538955	0.917732	-0.0346267	0.690111	0.918624	0.0561788	0.517516	0.859631
COMPOUND_209_0813a6_7	RP+	2493	6.7	209.081	RP+ 209.0813@6.70		4		[M+H]+	n/a	0.614431	3.16046e-06	0.00171	1.01005	5.07492e-12	2.58782e-09	1.32065	8.60484e-12	8.14878e-09	2.03148	2.56476e-19	2.83363e-16	0.0495624	-0.300385	0.399509	0.781803	0.984968	0.706223	0.306101	1.10634	0.000953354	0.574526	1.02143	0.607513	1.43534	8.26095e-06	0.00912697	-0.203614	0.0178528	0.516423	-0.227597	0.00817508	0.253095	0.0152958	0.860232	0.964672	-0.00319617	0.970652	0.990548
COMPOUND_209_0925a4_13	HILIC+	537	4.13	209.093	L-Kynurenine	Tryptophan metabolite	2	HMDB0000684	[M+H]+	91.056 (100), 92.050 (90), 74.023 (71), 77.039 (48), 46.028 (47)	0.173729	0.164445	0.980265	0.340628	0.00751208	0.0891654	0.0745245	0.439842	0.905219	0.0581203	0.546522	0.794955	-0.0450712	-0.52731	0.437167	0.855123	0.987949	-0.099205	-0.390277	0.191867	0.506459	0.979566	-0.282508	-0.57315	0.0081351	0.0611248	0.887901	-0.173826	0.0437716	0.650587	-0.180362	0.0370315	0.436801	-0.207866	0.015554	0.381517	0.106016	0.221032	0.639493
COMPOUND_211_0968a6_23	RP+	2530	6.23	211.097	Sinapyl alcohol	Phenolic alcohol	2	HMDB0013070	[M+H]+	151.074 (100), 165.092 (45), 135.078 (27), 91.053 (24), 150.068 (22), 107.081 (10), 77.037 (8)	0.837968	9.11973e-17	6.04547e-13	1.2589	1.54724e-25	1.02566e-21	1.31129	1.083e-16	1.43584e-13	1.74525	1.87222e-22	2.48219e-19	0.541299	0.205286	0.877313	0.00207858	0.585444	0.473318	0.184647	0.76199	0.00202863	0.740809	0.486347	0.152857	0.819837	0.00569305	0.766996	-0.121042	0.161978	0.811285	-0.132714	0.126349	0.670492	0.0432005	0.61883	0.894125	-0.0186333	0.830153	0.958713
COMPOUND_218_1393a2_13	HILIC+	559	2.13	218.139	Propionylcarnitine	Acylcarnitine	1	HMDB0000824	[M+H]+	85.028 (100), 218.137 (51), 159.066 (15), 60.081 (14)	0.0353412	0.777586	0.99704	0.0204323	0.870252	0.962215	0.191461	0.111181	0.697936	0.346211	0.00481806	0.0614793	0.100523	-0.391812	0.592857	0.689986	0.971478	0.15612	-0.184701	0.496941	0.372555	0.95452	0.325779	-0.0579201	0.709478	0.100833	0.912732	0.0321889	0.710921	0.995748	-0.047773	0.583592	0.937277	0.0116017	0.893758	0.973494	0.225792	0.0084592	0.149936
COMPOUND_245_1867a3_54	RP+	3139	3.54	245.187	Leu/Ile-Leu/Ile	Dipeptide	2		[M+H]+	86.096 (100), 30.034 (15), 132.101 (13)	0.505864	0.01543	0.684621	0.609171	0.0038569	0.0632528	0.272131	0.200789	0.808917	-0.246834	0.245358	0.541663	0.385322	-0.0745844	0.845228	0.103079	0.846825	-0.233733	-0.757625	0.290159	0.385053	0.95452	-0.856004	-1.42487	-0.287142	0.00440236	0.732575	0.029952	0.730205	0.995748	-0.0516522	0.553374	0.922847	0.116745	0.177512	0.686399	0.0722205	0.405177	0.803926
COMPOUND_253_2175a10_58	RP−	832	10.58	253.218	Palmitoleic acid or isomer	Long-chain fatty acid	3		[M-H]-	253.216 (100)	0.075076	0.615998	0.99704	-0.455385	0.00320224	0.0573321	-0.0498056	0.760345	0.961961	-0.206033	0.209667	0.495149	-0.233629	-0.726982	0.259725	0.355584	0.92469	-0.124882	-0.548264	0.298501	0.565154	0.980942	0.249352	-0.205611	0.704316	0.286645	0.955329	-0.00691637	0.936544	0.996705	0.0643202	0.460302	0.890903	-0.0815141	0.347286	0.797115	-0.0930558	0.283052	0.704516
COMPOUND_260_1862a3_98	RP+	3396	3.98	260.186	Hexanoylcarnitine (ACar 6:0)	Acylcarnitine	2	HMDB0000756	[M+H]+	260.187 (100), 85.028 (64), 201.113 (12)	-0.119834	0.457931	0.99704	-0.556885	0.000910614	0.0309562	-0.0640561	0.629869	0.947203	-0.300461	0.026496	0.154893	-0.309119	-0.814217	0.195979	0.233289	0.910675	0.0557774	-0.321857	0.433412	0.773113	0.990739	0.256423	-0.188196	0.701042	0.262415	0.949078	0.14357	0.0966647	0.740883	0.129318	0.136435	0.687829	0.127615	0.140212	0.635748	0.00271664	0.975053	0.99181
COMPOUND_265_1165a1_76	HILIC+	675	1.76	265.116	Phenylacetylglutamine	Amino acid derivative	2	HMDB0006344	[M+H]+	130.050 (100), 84.045 (66), 91.054 (22), 136.076 (15)	-0.088706	0.621726	0.99704	-0.55973	0.00259365	0.0521009	-0.143401	0.365377	0.886843	-0.40485	0.0123864	0.102253	-0.230933	-0.732118	0.270251	0.368558	0.928693	-0.0546951	-0.53915	0.42976	0.825557	0.990739	0.154881	-0.337031	0.646792	0.53929	0.977172	0.0234615	0.787083	0.995748	0.0546313	0.530694	0.916589	0.0263161	0.761909	0.940701	-0.0900668	0.298868	0.722273
COMPOUND_279_2326a10_5	RP+	3774	10.5	279.233	Linolenic acid	PUFA	2		[M+H]+	81.07 (100), 67.054 (90), 79.054 (45), 65.039 (29), 68.06 (21), 149.017 (20), 95.086 (18), 105.072 (17)	0.00528255	0.974039	0.99704	-0.491726	0.00335281	0.0586234	0.111792	0.530539	0.923672	-0.121771	0.494623	0.759631	-0.490146	-0.96996	-0.0103316	0.0478121	0.830665	0.106509	-0.374675	0.587694	0.665823	0.990739	0.369954	-0.114172	0.85408	0.138967	0.94003	-0.0844602	0.330079	0.93689	-0.0440139	0.61358	0.946016	-0.0752871	0.385474	0.809465	-0.0360561	0.678015	0.924618
COMPOUND_279_2333a10_72	RP−	936	10.72	279.233	Linoleic acid	PUFA ω-6	2	HMDB0000673	[M-H]-	279.232 (100)	-0.0411525	0.807134	0.99704	-0.547963	0.00172459	0.0408297	-0.0485422	0.794459	0.971852	-0.345685	0.0670459	0.262783	-0.162531	-0.659147	0.334084	0.522609	0.9589	-0.0073897	-0.482144	0.467364	0.975754	0.9944	0.202278	-0.298616	0.703172	0.431489	0.97596	-0.00894058	0.918029	0.996705	0.072384	0.405891	0.873385	-0.0824469	0.341778	0.794454	-0.12306	0.155044	0.559453
COMPOUND_281_2489a10_94	RP−	943	10.94	281.249	Octadecenoic acid	Long-chain fatty acid	2	HMDB0245277	[M-H]-	281.248 (100)	-0.075544	0.664237	0.99704	-0.546619	0.00239367	0.049432	-0.0845245	0.647679	0.949553	-0.367753	0.0500023	0.220101	-0.0972895	-0.596283	0.401704	0.703112	0.972971	-0.00898052	-0.511031	0.49307	0.972138	0.994208	0.178866	-0.332854	0.690586	0.49569	0.97596	-0.00939349	0.913893	0.996705	0.0679804	0.43512	0.88465	-0.0813655	0.348169	0.797115	-0.115878	0.180775	0.588493
COMPOUND_286_2023a0_98	HILIC+	743	0.98	286.202	Octenoylcarnitine (ACar 8:1)	Acylcarnitine	2		[M+H]+	286.203 (100), 85.028 (46)	-0.139027	0.295446	0.99704	-0.457899	0.000900578	0.0309562	-0.0643826	0.646392	0.949553	-0.205488	0.146131	0.407704	-0.380845	-0.877771	0.11608	0.136524	0.851847	0.0746441	-0.293053	0.442342	0.692002	0.990739	0.252411	-0.151154	0.655975	0.224605	0.947781	-0.0558955	0.519633	0.994261	-0.0372288	0.669332	0.959099	0.155009	0.0726287	0.549549	-0.173989	0.0435714	0.337424
COMPOUND_302_2156a8_14	RP+	4281	8.14	302.216	Fatty acyl thioester C16H31NO2S	Fatty acyl thioester	3		[M+H]+	165.165 (100), 137.095 (28), 265.883 (27), 119.087 (24), 207.173 (21), 273.124 (17)	-0.182876	0.267117	0.99704	-0.500204	0.00316235	0.0569653	-0.383849	0.00353034	0.356316	-0.525765	0.000100199	0.00594872	-0.227285	-0.704955	0.250385	0.353445	0.92469	-0.200973	-0.614033	0.212087	0.343759	0.95452	-0.0255609	-0.426972	0.37585	0.901057	0.998012	0.12899	0.135954	0.79749	0.14159	0.102701	0.630072	0.246042	0.00402086	0.283623	-0.187984	0.0290085	0.276391
COMPOUND_303_2332a10_69	RP−	1033	10.69	303.233	Arachidonic acid	PUFA	2	HMDB0001043	[M-H]-	303.234 (100)	-0.0358069	0.783196	0.99704	-0.379001	0.00469105	0.0706749	-0.100325	0.44301	0.905473	-0.340341	0.0110097	0.0962928	-0.000801042	-0.486151	0.484549	0.997426	0.999486	-0.0645185	-0.413345	0.284308	0.718127	0.990739	0.0386604	-0.346826	0.424147	0.844772	0.993693	0.0259087	0.765487	0.995748	0.116095	0.181607	0.740529	-0.0846911	0.328754	0.787322	-0.134612	0.119566	0.514011
COMPOUND_304_2125a4_38	RP+	4320	4.38	304.212	Hydroxyoctanoylcarnitine (ACar 8:0-OH)	Acylcarnitine	2		[M+H]+	304.213 (100), 60.081 (35), 85.028 (24)	-0.190855	0.182784	0.980796	-0.400578	0.0062001	0.0825104	-0.271916	0.0839526	0.664901	-0.40154	0.0117956	0.100248	-0.237373	-0.735656	0.26091	0.352819	0.92469	-0.0810612	-0.493204	0.331081	0.701114	0.990739	-0.000962749	-0.435782	0.433857	0.996551	0.999655	0.0834053	0.336176	0.938529	0.115965	0.182099	0.741321	0.175181	0.0421297	0.473909	-0.213953	0.0127128	0.182805
COMPOUND_309_2801a11_25	RP−	1067	11.25	309.28	Eicosenoic acid	Monounsaturated fatty acid	2		[M-H]-	309.278 (100)	-0.227348	0.213178	0.99029	-0.533581	0.00436303	0.0672617	-0.110904	0.585319	0.941589	-0.347081	0.090948	0.30861	-0.118607	-0.617594	0.380381	0.642168	0.967833	0.116444	-0.399355	0.632243	0.659594	0.990739	0.1865	-0.3826	0.7556	0.522902	0.97596	-0.00802578	0.926392	0.996705	0.0678777	0.435815	0.88465	-0.072136	0.405728	0.816894	-0.120699	0.163178	0.569676
COMPOUND_312_2177a6_05	RP+	4456	6.05	312.218	Decadienoylcarnitine (ACar 10:2)	Acylcarnitine	2		[M+H]+	312.218 (100), 85.029 (33)	-0.0811039	0.533841	0.99704	-0.397457	0.0031246	0.0567478	-0.0531235	0.745632	0.961961	-0.0605994	0.711375	0.886038	-0.478234	-0.967658	0.01119	0.0585439	0.836445	0.0279804	-0.361762	0.417723	0.888528	0.990739	0.336858	-0.0744816	0.748197	0.113253	0.922638	0.0553736	0.523545	0.994261	0.0344475	0.69274	0.962887	0.1742	0.0433133	0.477903	-0.0416236	0.631702	0.908807
COMPOUND_314_2334a6_64	RP+	4524	6.64	314.233	Decenoylcarnitine (ACar 10:1)	Acylcarnitine	2	HMDB0250918	[M+H]+	314.235 (100), 85.028 (47), 255.155 (15)	-0.0666187	0.650262	0.99704	-0.435143	0.00405663	0.0649955	-0.0482745	0.743734	0.961961	-0.187972	0.205705	0.488727	-0.364289	-0.869394	0.140817	0.160875	0.85983	0.0183442	-0.381479	0.418168	0.92862	0.990739	0.24717	-0.16845	0.662791	0.247974	0.947781	0.187684	0.0292705	0.600204	0.150944	0.0816972	0.581352	0.210721	0.0141592	0.381517	-0.0331511	0.702681	0.928944
COMPOUND_342_2646a7_78	RP+	5031	7.78	342.265	Dodecenoylcarnitine (ACar 12:1)	Acylcarnitine	2	HMDB0251567	[M+H]+	342.265 (100), 85.028 (49), 283.192 (12)	-0.137179	0.411956	0.99704	-0.51607	0.00276819	0.0531893	-0.209274	0.218275	0.82179	-0.314199	0.0665215	0.262327	-0.294483	-0.783548	0.194582	0.240611	0.910694	-0.0720953	-0.554286	0.410095	0.770406	0.990739	0.201871	-0.281822	0.685564	0.416302	0.97596	0.198049	0.0213028	0.53938	0.156654	0.07067	0.549205	0.252003	0.00319295	0.276165	-0.0471713	0.586933	0.89413
COMPOUND_344_2805a0_71	HILIC+	893	0.71	344.281	Dodecanoylcarnitine (ACar 12:0)	Acylcarnitine	2	HMDB0002250	[M+H]+	85.028 (100), 60.080 (16), 344.279 (8)	-0.140558	0.388472	0.99704	-0.479736	0.00420274	0.0660188	-0.155273	0.37578	0.891746	-0.158724	0.365328	0.656659	-0.178524	-0.676264	0.319217	0.483609	0.952706	-0.0147148	-0.469924	0.440494	0.949674	0.990739	0.321011	-0.180432	0.822455	0.214006	0.947781	0.137928	0.110642	0.758655	0.127213	0.142986	0.695313	0.234669	0.00615105	0.320881	-0.135795	0.11632	0.509305
COMPOUND_360_275a1_03	HILIC+	938	1.03	360.275	Hydroxydodecanoylcarnitine (ACar 12:0-OH)	Acylcarnitine	2		[M+H]+	85.028 (100), 145.048 (44), 360.270 (31), 251.070 (15)	-0.150111	0.291114	0.99704	-0.41778	0.00421798	0.0661016	-0.249169	0.127526	0.729331	-0.405617	0.0144852	0.111842	-0.204341	-0.699696	0.291013	0.420774	0.943519	-0.0990576	-0.523273	0.325158	0.648695	0.990739	0.0121627	-0.43012	0.454446	0.957179	0.999514	0.122836	0.155801	0.811285	0.124402	0.152107	0.706419	0.208049	0.0154614	0.381517	-0.145028	0.0932901	0.468618
COMPOUND_368_2805a0_69	HILIC+	953	0.69	368.281	Tetradecadienoylcarnitine (ACar 14:2)	Acylcarnitine	2	HMDB0258882	[M+H]+	368.282 (100), 85.027 (28)	-0.092594	0.552899	0.99704	-0.534957	0.00098087	0.032189	-0.199868	0.203598	0.80905	-0.311649	0.0494294	0.219176	-0.212789	-0.709842	0.284265	0.403457	0.93632	-0.107274	-0.529709	0.31516	0.620337	0.985905	0.223309	-0.233667	0.680284	0.341675	0.970348	0.165853	0.0545491	0.684874	0.135115	0.119574	0.660546	0.255133	0.00282286	0.268042	-0.0919955	0.288598	0.709612
COMPOUND_370_2962a0_68	HILIC+	959	0.68	370.296	Tetradecenoylcarnitine (ACar 14:1)	Acylcarnitine	2	HMDB0258884	[M+H]+	85.031 (100), 77.036 (47), 57.033 (34)	-0.150214	0.369778	0.99704	-0.581957	0.000831391	0.0307029	-0.235981	0.16203	0.768146	-0.318068	0.0610521	0.248291	-0.174037	-0.667306	0.319232	0.490797	0.953111	-0.0857667	-0.55295	0.381417	0.720134	0.990739	0.263889	-0.212582	0.74036	0.281646	0.953203	0.145615	0.0919586	0.738687	0.130275	0.133532	0.684319	0.228815	0.00759924	0.343135	-0.0915284	0.291063	0.71202
COMPOUND_372_3117a8_71	RP+	5619	8.71	372.312	Tetradecanoylcarnitine (ACar 14:0)	Acylcarnitine	2	HMDB0005066	[M+H]+	372.311 (100), 85.029 (21), 313.237 (8)	-0.204106	0.22349	0.994973	-0.57075	0.00101297	0.0323228	-0.224859	0.187152	0.796806	-0.346419	0.0440522	0.206522	-0.175492	-0.657691	0.306708	0.477188	0.952462	-0.0207525	-0.478504	0.436999	0.929465	0.990739	0.224331	-0.273271	0.721932	0.38012	0.975815	0.179735	0.0369846	0.635525	0.170134	0.0493744	0.482037	0.224611	0.00881812	0.351514	-0.111827	0.196606	0.608316
COMPOUND_400_3431a9_23	RP+	6071	9.23	400.343	Palmitoylcarnitine (ACar 16:0)	Acylcarnitine	2	HMDB0000222	[M+H]+	400.343 (100), 85.028 (36), 60.08 (8)	-0.0796207	0.559443	0.99704	-0.350024	0.0120896	0.121445	-0.192225	0.142583	0.746767	-0.457339	0.000771203	0.02023	0.126276	-0.347353	0.599904	0.602531	0.967082	-0.112605	-0.473648	0.248439	0.54311	0.979566	-0.107315	-0.503502	0.288873	0.597275	0.983401	0.17929	0.037463	0.63884	0.163521	0.0590413	0.511595	0.208173	0.0153988	0.381517	-0.0930829	0.282912	0.704516
COMPOUND_424_3429a9_08	RP+	6449	9.08	424.343	Octadecadienylcarnitine (ACar 18:2)	Acylcarnitine	2	HMDB0240780	[M+H]+	424.341 (100), 85.03 (23)	0.0548557	0.695519	0.99704	-0.360372	0.0119795	0.121275	-0.182238	0.134249	0.734579	-0.548033	2.35587e-05	0.00236171	0.119783	-0.367875	0.60744	0.63144	0.967082	-0.237094	-0.609284	0.135096	0.216243	0.949235	-0.187662	-0.5446	0.169277	0.306557	0.963552	0.18715	0.0297423	0.600956	0.164888	0.0569253	0.504502	0.209466	0.0147582	0.381517	-0.0672136	0.438596	0.821315
COMPOUND_426_3589a9_35	RP+	6486	9.35	426.359	Octadecenoylcarnitine (ACar 18:1)	Acylcarnitine	2	HMDB0094687	[M+H]+	85.028 (100), 60.081 (7), 144.103 (6)	-0.0591312	0.73526	0.99704	-0.552657	0.00226354	0.0485599	-0.311322	0.0466547	0.593336	-0.70966	1.87681e-05	0.00203956	0.123139	-0.362071	0.60835	0.619953	0.967082	-0.252191	-0.714786	0.210405	0.289186	0.954465	-0.157003	-0.630778	0.316773	0.518266	0.97596	0.155201	0.0722694	0.721497	0.159954	0.0648696	0.530617	0.177489	0.0394521	0.458912	-0.0936951	0.279744	0.702808
COMPOUND_427_285a11_02	RP+	6495	11.02	427.285	RP+ 427.285@11.02		4		[M+H]+	n/a	-0.382681	0.000695815	0.169138	-0.693212	1.44016e-08	5.30379e-06	-0.438518	1.48012e-05	0.00545094	-0.743938	3.84741e-11	1.34234e-08	-0.0261839	-0.483906	0.431538	0.911001	0.989956	-0.0558371	-0.326464	0.21479	0.687233	0.990739	-0.0507262	-0.357739	0.256286	0.747087	0.987092	0.0471759	0.586896	0.995607	0.0992178	0.254042	0.788518	-0.0865554	0.31818	0.780065	-0.0420388	0.628302	0.908201
COMPOUND_428_3742a9_62	RP+	6510	9.62	428.374	Octadecanoylcarnitine (ACar 18:0)	Acylcarnitine	2	HMDB0000848	[M+H]+	428.37 (100), 85.028 (30), 369.295 (8)	0.0317413	0.812233	0.99704	-0.129197	0.335162	0.714315	-0.136942	0.314049	0.86883	-0.427205	0.00237009	0.0410608	0.471688	0.00403575	0.93934	0.0510783	0.830665	-0.168683	-0.556045	0.218678	0.396469	0.956172	-0.298009	-0.678088	0.0820703	0.129135	0.94003	0.15803	0.0671616	0.702752	0.133386	0.124426	0.667869	0.175457	0.0418019	0.472849	-0.0699177	0.420357	0.812404
COMPOUND_436_2834a10_45	RP−	1578	10.45	436.283	LPE(P-16:0)	Lysophosphoethanolamine	2	HMDB0011152	[M-H]-	436.28 (100), 140.011 (63), 239.236 (60), 78.96 (56), 196.038 (35), 22.065 (34), 52.065 (21), 321.084 (17)	-0.293154	0.141756	0.980265	0.034061	0.863385	0.962215	-0.191173	0.307163	0.866801	-0.504975	0.00841522	0.0830126	0.143153	-0.312538	0.598843	0.539326	0.9589	0.10198	-0.392448	0.596408	0.687328	0.990739	-0.539036	-1.03244	-0.0456357	0.0359511	0.874654	-0.131075	0.129687	0.790017	-0.0939831	0.280083	0.807387	-0.0454018	0.601054	0.888029	-0.0528318	0.542811	0.867625
COMPOUND_445_2949a9_98	RP+	6736	9.98	445.295	RP+ 445.2949@9.98		4		[M+H]+	n/a	-0.388136	0.000579794	0.147825	-0.652593	6.40078e-08	2.02051e-05	-0.441172	6.61112e-05	0.0199205	-0.910973	1.18358e-12	4.61526e-10	-0.052286	-0.503231	0.398659	0.820789	0.985293	-0.0530368	-0.352042	0.245968	0.729206	0.990739	-0.258381	-0.561268	0.0445064	0.099266	0.912669	0.147196	0.0884467	0.738285	0.225826	0.00870013	0.253095	-0.0701488	0.418819	0.821811	-0.103544	0.232049	0.655134
COMPOUND_482_3267a8_8	RP+	7196	8.8	482.327	RP+ 482.3267@8.80		4		[M+H]+	n/a	0.56159	5.26466e-09	4.98563e-06	0.984539	5.69815e-18	6.29551e-15	0.863919	7.19948e-10	5.30282e-07	1.17911	1.73367e-14	8.8404e-12	-0.148153	-0.591369	0.295064	0.51411	0.9589	0.302329	0.0281607	0.576497	0.0343064	0.913127	0.194566	-0.133733	0.522866	0.249594	0.947781	-0.168419	0.050864	0.681298	-0.235596	0.0061373	0.234079	0.0115045	0.894643	0.973664	0.106437	0.219193	0.638394
COMPOUND_484_3426a9_45	RP+	7224	9.45	484.343	RP+ 484.3426@9.45		4		[M+H]+	n/a	0.721612	5.9302e-10	6.55188e-07	1.2056	1.57839e-18	2.61578e-15	0.697866	3.36105e-07	0.000139253	1.2681	2.71499e-15	1.49981e-12	0.0607207	-0.359848	0.48129	0.777839	0.984968	-0.0237463	-0.334778	0.287285	0.881507	0.990739	0.0625074	-0.278777	0.403792	0.72076	0.987092	-0.149057	0.0844484	0.734331	-0.219244	0.0109215	0.269209	0.0541177	0.533021	0.862958	0.071988	0.406695	0.804988
COMPOUND_494_3256a10_03	RP+	7334	10.03	494.326	LPC(16:1/0:0)	Lysophosphoethanolamine	2	HMDB0010383	[M+H]+	184.074 (100), 494.323 (57), 185.077 (8), 476.316 (6)	0.00766362	0.943191	0.99704	0.0689639	0.52198	0.840976	0.200355	0.0704752	0.637224	0.298765	0.00788601	0.0803994	-0.0983038	-0.572436	0.375829	0.685527	0.97137	0.192691	-0.0721124	0.457494	0.158519	0.949235	0.229801	-0.087152	0.546753	0.160014	0.941151	0.0910485	0.293611	0.919823	-0.0576638	0.508097	0.907091	0.0844587	0.330088	0.788462	0.24906	0.00358032	0.0961635
COMPOUND_498_2627a9_76	RP−	1929	9.76	498.263	LPE(20:5)	Lysophosphatidylethanolamine	2	HMDB0011519	[M-H]-	498.262 (100), 301.216 (38), 55.893 (37), 214.048 (32), 100.656 (25), 162.045 (24)	-0.0818991	0.602879	0.99704	0.437067	0.00684253	0.0843893	0.18319	0.26951	0.85045	0.563118	0.00108165	0.0244718	-0.531699	-0.997433	-0.0659652	0.0275409	0.829293	0.265089	-0.210913	0.741092	0.279013	0.949235	0.126051	-0.289307	0.541409	0.554009	0.97874	-0.0789564	0.362674	0.947484	-0.10279	0.237261	0.781971	0.0650354	0.45361	0.829225	-0.0516606	0.551805	0.87301
COMPOUND_508_3405a10_27	RP+	7477	10.27	508.341	LPC(17:1)	Lysophosphatidylcholine	2	n/a	[M+H]+	184.074 (100), 104.107 (65), 508.342 (31), 490.323 (12)	-0.0894134	0.553749	0.99704	0.0537714	0.721539	0.925804	0.157102	0.235029	0.831762	0.406926	0.00283308	0.0456487	0.0965901	-0.375278	0.568459	0.689183	0.971478	0.246515	-0.100438	0.593469	0.16842	0.949235	0.353154	-0.050613	0.756922	0.0911704	0.907521	0.177936	0.0389506	0.645509	0.0718551	0.409339	0.873698	0.160394	0.0631221	0.528892	0.143679	0.0964095	0.473115
COMPOUND_512_3a9_79	RP−	2025	9.79	512.3	LPC(14:0/0:0)	Lysophosphatidylcholine	2	HMDB0010379	[M+FA-H]-	227.202 (100), 452.277 (55), 44.998 (14)	0.0225519	0.868201	0.99704	0.444935	0.00160735	0.0394635	0.393081	0.0253078	0.522125	0.522415	0.00338664	0.0513731	-0.17154	-0.638808	0.295728	0.473571	0.952462	0.370529	-0.0663619	0.80742	0.101205	0.94313	0.07748	-0.33173	0.48669	0.711751	0.987092	0.0145054	0.867386	0.996705	-0.10381	0.232612	0.77986	0.029411	0.734896	0.934468	0.240696	0.00492205	0.115454
COMPOUND_518_3246a9_8	RP+	7578	9.8	518.325	LPC(18:3/0:0)	Lysophosphatidylcholine	2	HMDB0010388	[M+H]+	184.075 (100), 104.107 (69), 518.325 (33), 86.096 (13)	-0.0198301	0.895691	0.99704	0.416323	0.00736436	0.0879609	0.220603	0.176271	0.77868	0.32915	0.0454533	0.208716	0.04724	-0.414752	0.509232	0.841568	0.987166	0.240433	-0.176131	0.656997	0.262041	0.949235	-0.0871736	-0.513539	0.339191	0.689913	0.987092	-0.0676417	0.435679	0.978835	-0.166824	0.0540345	0.493381	0.03856	0.657024	0.906485	0.142982	0.0980536	0.477873
COMPOUND_524_336a10_48	RP−	2072	10.48	524.336	LPC(O-16:1)	Plasmalogen	2	n/a	[M+FA-H]-	464.314 (100), 465.318 (22), 78.959 (22), 224.068 (17), 152.997 (13), 168.045 (12)	-0.0307579	0.785815	0.99704	-0.0974823	0.390258	0.757102	-0.216811	0.164714	0.771108	-0.612	0.000186249	0.00901203	0.580977	0.126155	1.0358	0.0140344	0.829293	-0.186053	-0.494677	0.122571	0.241621	0.949235	-0.514518	-0.897166	-0.131869	0.0104631	0.766996	0.158322	0.0666514	0.702752	0.0874258	0.315152	0.830012	0.206432	0.0162987	0.386384	0.0296989	0.732399	0.937406
COMPOUND_526_3516a10_57	RP−	2083	10.57	526.352	LPC(O-16:0)	Plasmalogen	2	n/a	[M+FA-H]-	466.331 (100), 78.595 (30), 44.998 (25), 168.041 (10)	-0.0778327	0.560852	0.99704	-0.0810259	0.544931	0.850965	-0.0339309	0.820637	0.978621	-0.434579	0.00488583	0.061682	0.426367	-0.0221847	0.874919	0.0654926	0.839967	0.0439018	-0.339676	0.427479	0.823198	0.990739	-0.353553	-0.75286	0.0457544	0.0873403	0.907521	0.20027	0.0198622	0.533063	0.172315	0.0464896	0.471946	0.14218	0.0999724	0.589565	-0.0242145	0.78042	0.948564
COMPOUND_542_3253a9_93	RP+	7904	9.93	542.325	LPC(20:5/0:0)	Lysophosphatidylcholine	2	HMDB0010397	[M+H]+	184.073 (100), 104.107 (97), 542.323 (52), 524.311 (10)	-0.11806	0.3726	0.99704	0.217248	0.103226	0.424495	0.058286	0.691189	0.957008	0.459429	0.00251623	0.0423352	-0.488868	-0.954895	-0.0228411	0.0425421	0.829293	0.176346	-0.189389	0.54208	0.348089	0.95452	0.242181	-0.157778	0.64214	0.239566	0.947781	-0.0372059	0.668344	0.995607	-0.0107191	0.902167	0.993623	0.137378	0.112086	0.610301	-0.200934	0.0194487	0.226981
COMPOUND_551_3587a10_98	RP−	2182	10.98	551.359	Alkylresorcinol glucuronide AR19:0-Gln	Alkylresorcinol metabolite	2	HMDB0240375	[M-H]-	551.355 (100), 113.024 (60), 453.008 (46), 375.327 (38), 490.976 (31)	0.90227	1.24154e-08	1.02877e-05	1.49997	2.49055e-16	2.35855e-13	1.2428	2.49703e-18	6.55653e-15	1.67476	1.24993e-24	2.19525e-21	0.0552001	-0.301341	0.411741	0.762153	0.984833	0.340526	-0.0251089	0.706161	0.0724703	0.922358	0.174795	-0.178379	0.527968	0.33557	0.970348	-0.148604	0.0854089	0.737208	-0.165948	0.0553278	0.497914	-0.0237248	0.784752	0.947315	0.0187854	0.828788	0.958558
COMPOUND_552_3672a10_65	RP−	2190	10.65	552.367	LPC(O-18:1)	Plasmalogen	2	n/a	[M+FA-H]-	78.959 (100), 168.043 (40), 492.35 (24), 213.824 (16), 403.262 (11)	-0.0445165	0.698209	0.99704	-0.109827	0.340129	0.718282	-0.0332189	0.776206	0.966315	-0.523555	2.94197e-05	0.00270865	0.388174	-0.0534222	0.829769	0.0884852	0.839967	0.0112976	-0.305129	0.327724	0.944423	0.990739	-0.413728	-0.741534	-0.0859223	0.0159528	0.801038	0.0843209	0.33088	0.93689	0.103547	0.233803	0.77986	-0.00640151	0.941259	0.985455	-0.0263942	0.761224	0.942916
COMPOUND_577_3745a11_01	RP−	2278	11.01	577.375	Alkylresorcinol glucuronide AR21:1-Gln	Alkylresorcinol metabolite	2	n/a	[M-H]-	401.348 (100)	0.578597	1.82722e-05	0.0080751	0.964085	8.29658e-11	3.66654e-08	1.52779	1.76517e-21	1.17013e-17	2.23868	3.23097e-30	2.14181e-26	-0.0986139	-0.412661	0.215433	0.539471	0.9589	0.949191	0.588462	1.30992	2.47703e-06	0.00725314	1.27459	0.924882	1.6243	8.996e-10	5.84547e-06	-0.16282	0.0591844	0.689514	-0.198628	0.0214079	0.35513	-0.0559062	0.519553	0.854834	0.106843	0.21743	0.636316
COMPOUND_585_2715a0_7	HILIC+	1295	0.7	585.271	Bilirubin or isomer C33H36N4O6	Bile pigment	3		[M+H]+	89.059 (100), 185.128 (80), 299.146 (70)	-0.224196	0.132588	0.974942	-0.490575	0.00140203	0.037935	-0.31668	0.0522921	0.606726	-0.316878	0.0521496	0.226541	-0.00571349	-0.482292	0.470865	0.981301	0.99772	-0.0924846	-0.501892	0.316922	0.659392	0.990739	0.173698	-0.267318	0.614713	0.442901	0.97596	0.163119	0.0587143	0.687622	0.100814	0.246444	0.784548	0.194184	0.0240231	0.420177	0.0370844	0.669363	0.923037
COMPOUND_656_3441a9_18	RP−	2591	9.18	656.344	RP– 656.3441@9.18		4		[M-H]-	n/a	0.869013	5.36643e-10	6.55188e-07	1.11021	1.23774e-13	7.4591e-11	0.743255	3.01903e-07	0.000133421	1.20461	1.89669e-13	8.28028e-11	0.057272	-0.378045	0.492588	0.797046	0.984968	-0.125758	-0.47305	0.221535	0.480377	0.976867	0.0943973	-0.309821	0.498616	0.648663	0.98613	-0.187847	0.0291277	0.599651	-0.240115	0.00519814	0.222313	-0.0323202	0.709794	0.927142	0.0932299	0.282149	0.704204
COMPOUND_658_3596a9_44	RP−	2597	9.44	658.36	RP– 658.3596@9.44		4		[M-H]-	658.359 (100), 176.61 (14), 95.013 (13), 184.347 (12)	0.819092	1.66244e-13	5.51017e-10	1.21329	4.75013e-21	1.57443e-17	0.779076	1.0875e-09	7.20902e-07	1.27724	1.55169e-17	1.14291e-14	-0.00330163	-0.42358	0.416977	0.987751	0.998292	-0.0400163	-0.325416	0.245383	0.784321	0.990739	0.063946	-0.250164	0.378056	0.691177	0.987092	-0.17974	0.0369791	0.635525	-0.24745	0.00394433	0.205683	0.0514726	0.553255	0.869701	0.0624134	0.472057	0.834279
COMPOUND_717_5188a11_42	RP−	2785	11.42	717.519	SM d32:2	Sphingomyelin	2		[M+FA-H]-	168.043 (100), 657.498 (56), 78.958 (38), 658.497 (20)	0.00117798	0.989869	0.998113	0.291676	0.00238581	0.049432	0.029674	0.781025	0.968006	0.152622	0.155934	0.422086	0.0704449	-0.39778	0.53867	0.768885	0.984968	0.028496	-0.25547	0.312462	0.844681	0.990739	-0.139054	-0.394461	0.116353	0.289821	0.957458	0.0589704	0.496888	0.99089	0.0356319	0.682734	0.960172	-0.0633567	0.465374	0.833255	0.0885948	0.306867	0.730754
COMPOUND_730_5392a12_18	RP+	9992	12.18	730.539	PC(32:2)	Phosphatidylcholine	2		[M+H]+	184.073 (100), 730.536 (18)	0.0961543	0.478587	0.99704	0.44512	0.00154944	0.0394502	0.345838	0.0459878	0.589404	0.520262	0.00321802	0.0500758	-0.251945	-0.697193	0.193303	0.270234	0.91125	0.249684	-0.203736	0.703104	0.284387	0.951806	0.0751417	-0.305619	0.455903	0.700155	0.987092	-0.0808307	0.351357	0.945942	-0.156006	0.0718574	0.554531	-0.0382521	0.659591	0.906485	0.164456	0.0566456	0.383167
COMPOUND_732_5556a12_52	RP+	10008	12.52	732.556	PC(32:1)	Phosphatidylcholine	2		[M+H]+	184.073 (100), 732.553 (20)	0.0503809	0.683754	0.99704	0.404384	0.00162093	0.0396391	0.234842	0.0667328	0.634351	0.57073	2.60693e-05	0.00246876	-0.407766	-0.855402	0.0398701	0.0776253	0.839967	0.184461	-0.141158	0.51008	0.270896	0.949235	0.166346	-0.179402	0.512093	0.349132	0.970348	-0.106709	0.218009	0.876399	-0.220398	0.0104994	0.266669	-0.025881	0.76573	0.942273	0.209951	0.0145243	0.192949
COMPOUND_76_0756a1_55	HILIC+	13	1.55	76.0756	Trimethylamine N-oxide (TMAO)	Betaine	1	HMDB0000925	[M+H]+	58.066 (100), 59.073 (35), 76.076 (25)	0.299969	0.150584	0.980265	0.295188	0.157098	0.516313	0.270919	0.126582	0.728395	0.622799	0.000709325	0.0195921	0.0323958	-0.440719	0.505511	0.893484	0.98842	-0.0290497	-0.602381	0.544282	0.921195	0.990739	0.327611	-0.174461	0.829683	0.205406	0.947781	-0.121864	0.159124	0.811285	-0.17368	0.0447564	0.462849	0.0494067	0.569313	0.87401	0.0432607	0.618341	0.902954
COMPOUND_774_5292a11_97	RP−	2966	11.97	774.529	PC(14:0/18:2)	Phosphatidylcholine	2	HMDB0007874	[M+FA-H]-	714.505 (100), 279.233 (33), 715.508 (16), 227.2 (11)	0.0950556	0.468032	0.99704	0.413443	0.00225769	0.0485599	0.3358	0.060847	0.624141	0.472839	0.00917634	0.0869112	-0.213908	-0.661482	0.233666	0.351232	0.924192	0.240744	-0.216398	0.697887	0.305759	0.95452	0.0593955	-0.33975	0.458541	0.771465	0.98935	-0.097103	0.262546	0.897737	-0.175635	0.042368	0.456244	-0.0470986	0.587509	0.881453	0.179615	0.0371136	0.311482
COMPOUND_776_545a12_29	RP−	2974	12.29	776.545	PC(16:0/16:1)	Phosphatidylcholine	2	HMDB0007969	[M+FA-H]-	253.219 (100), 255.233 (36), 168.042 (28)	0.00920248	0.938621	0.99704	0.376456	0.00234348	0.049432	0.273768	0.0363066	0.568366	0.638074	5.01801e-06	0.000792009	-0.433885	-0.889165	0.0213949	0.0650735	0.839967	0.264566	-0.0516035	0.580735	0.105749	0.94313	0.261618	-0.0937007	0.616937	0.153721	0.94003	-0.10703	0.21662	0.87451	-0.19571	0.0234367	0.367753	-0.051606	0.552226	0.868968	0.171166	0.0471502	0.351374
COMPOUND_794_5475a12_95	RP−	3044	12.95	794.548	PC(16:0/18:1)	Phosphatidylcholine	2	HMDB0007972	[M+Cl]-	744.553 (100), 281.248 (30), 745.557 (26), 804.573 (19), 255.232 (12)	-0.195829	0.303166	0.99704	0.10089	0.59472	0.874922	0.119412	0.464601	0.907171	0.460126	0.00612858	0.0698464	-0.244249	-0.713532	0.225035	0.309878	0.912173	0.315242	-0.139227	0.76971	0.178607	0.949235	0.359236	-0.144707	0.863179	0.167045	0.947781	-0.0962523	0.26677	0.900314	-0.0950198	0.274789	0.801749	-0.108799	0.209076	0.716146	0.0443049	0.609883	0.900756
COMPOUND_798_5293a11_9	RP−	3059	11.9	798.529	PC(14:0/20:4)	Phosphatidylcholine	2	HMDB0007883	[M+FA-H]-	303.234 (100), 44.998 (45), 227.202 (40)	0.189311	0.119158	0.961412	0.459247	0.00028324	0.0259575	0.371097	0.0192248	0.496725	0.503424	0.00179577	0.0350122	-0.199382	-0.631886	0.233121	0.368789	0.928693	0.181786	-0.236544	0.600116	0.397458	0.956172	0.0441764	-0.267087	0.35544	0.781752	0.99132	-0.0797155	0.358063	0.946977	-0.159455	0.0657198	0.535384	-0.0484191	0.577066	0.878386	0.200298	0.0198448	0.229583
COMPOUND_810_5656a12_6	RP−	3097	12.6	810.566	PC(O-16:1/20:4)	Plasmalogen	2	HMDB0013415	[M+FA-H]-	303.233 (100), 304.238 (24), 464.312 (20), 259.242 (17), 44.999 (16)	0.240215	0.0643582	0.915626	-0.0850422	0.507884	0.833028	-0.258044	0.0354293	0.568366	-0.666827	5.79113e-07	0.000106637	0.512759	0.0311249	0.994394	0.0398161	0.829293	-0.49826	-0.83056	-0.165959	0.00453573	0.831361	-0.581785	-0.950254	-0.213316	0.00288959	0.7274	0.199165	0.020568	0.53938	0.216963	0.0118001	0.274466	0.102093	0.238693	0.728667	-0.0811605	0.349389	0.768446
COMPOUND_812_5815a12_85	RP−	3102	12.85	812.582	PC(O-16:0/20:4)	Plasmalogen	2	HMDB0013407	[M+FA-H]-	812.577 (100), 752.563 (59), 753.563 (34), 303.229 (19), 294.948 (19)	0.129593	0.378754	0.99704	-0.0969414	0.509733	0.833877	-0.118145	0.423407	0.901079	-0.610434	9.57468e-05	0.00593183	0.459678	-0.0148507	0.934206	0.060599	0.839967	-0.247739	-0.628014	0.132537	0.206125	0.949235	-0.513492	-0.934929	-0.0920555	0.0198062	0.822127	0.230837	0.00706795	0.444003	0.246887	0.00402999	0.205683	0.0639727	0.461037	0.83296	-0.0692014	0.425144	0.815711
COMPOUND_818_5482a12_65	RP−	3124	12.65	818.548	PS(O-18:0/18:2)	Glycerophosphoserine	2	n/a	[M+FA-H]-	756.552 (100), 279.231 (32), 816.569 (31), 816.529 (27), 185.83 (22)	0.0150158	0.931109	0.99704	0.0716811	0.680019	0.913998	0.118283	0.470733	0.908071	0.431304	0.0102446	0.0926485	0.00514529	-0.488184	0.498474	0.98373	0.997798	0.103268	-0.36661	0.573145	0.668052	0.990739	0.359623	-0.12083	0.840075	0.147112	0.94003	0.094182	0.277241	0.905551	0.0970381	0.264675	0.794484	-0.109467	0.206277	0.716146	0.094386	0.276197	0.699355
COMPOUND_822_5291a11_84	RP−	3140	11.84	822.529	PC(14:0/22:6)	Phosphatidylcholine	2	HMDB0007892	[M+FA-H]-	327.231 (100), 227.204 (72), 283.24 (60), 124.449 (34), 146.989 (30), 158.969 (24)	-0.0613555	0.606343	0.99704	0.305607	0.0120875	0.121445	-0.032584	0.826785	0.978661	0.414125	0.00688781	0.074002	-0.324147	-0.769553	0.12126	0.157396	0.855818	0.0287715	-0.329849	0.387392	0.875532	0.990739	0.108518	-0.215347	0.432383	0.51364	0.97596	-0.0366094	0.673354	0.995748	-0.0236719	0.786012	0.977798	-4.65103e-05	0.999573	0.999724	-0.0290077	0.738399	0.937406
COMPOUND_824_5455a12_07	RP−	3150	12.07	824.545	PC(16:0/20:5)	Phosphatidylcholine	2	HMDB0007984	[M+FA-H]-	764.525 (100), 301.217 (23), 824.542 (18), 255.232 (13)	0.0203753	0.878606	0.99704	0.36831	0.0071943	0.0870275	0.0362234	0.810793	0.977399	0.445599	0.0043447	0.0585386	-0.51899	-0.973141	-0.0648386	0.0273486	0.829293	0.0158482	-0.366601	0.398297	0.935514	0.990739	0.0772893	-0.338464	0.493043	0.716753	0.987092	-0.0419898	0.628703	0.995607	-0.0053871	0.950741	0.996843	0.0700165	0.419699	0.821811	-0.173663	0.0439732	0.338562
COMPOUND_826_5966a10_69	RP−	3157	10.69	826.597	Phospholipid C45H84NO7P	Phospholipid	3		[M+FA-H]-	283.262 (100), 303.232 (75)	-0.0466068	0.695183	0.99704	-0.267077	0.0273627	0.200428	-0.0861865	0.552529	0.931546	-0.483634	0.00135558	0.0290924	0.239125	-0.229447	0.707697	0.319848	0.918688	-0.0395796	-0.365881	0.286721	0.81282	0.990739	-0.216556	-0.598376	0.165263	0.270329	0.949078	0.0615136	0.478481	0.983519	0.0866649	0.319398	0.83285	-0.0661998	0.445548	0.827817	0.0279322	0.747765	0.938723
COMPOUND_836_581a12_72.	RP−	3191	12.72	836.581	PC(O-16:0/22:6)	Plasmalogen	2	HMDB0013409	[M+FA-H]-	776.556 (100), 836.580 (35), 327.232 (30), 464.313 (15)	0.0368591	0.770091	0.99704	-0.0227278	0.856961	0.961809	-0.278605	0.0376699	0.568366	-0.600612	2.23724e-05	0.00234226	0.222317	-0.23789	0.682525	0.346215	0.923441	-0.315464	-0.618946	-0.0119833	0.0456275	0.913127	-0.577885	-0.956584	-0.199185	0.0039079	0.732575	0.141136	0.102515	0.746564	0.215887	0.0122356	0.279688	0.044321	0.609753	0.890517	-0.213984	0.0126993	0.182805
COMPOUND_838_5969a12_93	RP−	3202	12.93	838.597	PC(O-18:1/20:4)	Plasmalogen	2	HMDB0013432	[M+FA-H]-	303.233 (100), 778.577 (21), 403.259 (19), 284.515 (13), 329.25 (12)	0.0750881	0.572503	0.99704	-0.0740556	0.577782	0.868964	-0.209049	0.0589883	0.621675	-0.618985	3.37436e-07	7.21569e-05	0.387753	-0.0812546	0.856761	0.108684	0.848899	-0.284137	-0.605241	0.0369659	0.0875282	0.928231	-0.544929	-0.911079	-0.178779	0.00482639	0.732575	0.185933	0.0308412	0.613953	0.259093	0.00250353	0.170898	-0.00126446	0.988387	0.997604	-0.147894	0.0869291	0.462128
COMPOUND_850_5607a12_27	RP−	3255	12.27	850.561	PC(18:2/20:4)	Phosphatidylcholine	2	HMDB0008147	[M+FA-H]-	790.538 (100), 850.560 (18), 303.231 (15), 279.230 (10)	-0.306305	0.0675522	0.915905	-0.048222	0.770834	0.940178	-0.30636	0.0609176	0.624141	-0.603175	0.000375299	0.013521	-0.0341373	-0.491908	0.423634	0.884088	0.987949	-5.54095e-05	-0.422011	0.4219	0.999795	0.999795	-0.554953	-0.983506	-0.1264	0.0135153	0.766996	0.0793272	0.360418	0.947484	0.0694954	0.424931	0.879926	0.0903987	0.297084	0.765749	-0.041691	0.631149	0.908807
COMPOUND_854_5927a13_06	RP−	3271	13.06	854.593	PC(18:0/20:4)	Phosphatidylcholine	2	HMDB0008048	[M+FA-H]-	303.234 (100), 283.264 (52)	0.0322885	0.80425	0.99704	-0.328674	0.0136275	0.130923	-0.0848637	0.5793	0.941294	-0.567486	0.000413365	0.0143657	0.252955	-0.224222	0.730132	0.301302	0.912173	-0.117152	-0.427025	0.192721	0.461326	0.97388	-0.238811	-0.686548	0.208925	0.299654	0.957964	0.18072	0.0359445	0.629803	0.250478	0.00351149	0.198954	-0.166747	0.0532402	0.507812	0.0230277	0.790929	0.950389
COMPOUND_862_5966a12_83	RP−	3301	12.83	862.597	PC(P-18:0/22:6)	Plasmalogen	2	HMDB0011262	[M+FA-H]-	283.242 (100), 327.233 (90), 492.341 (30), 474.325 (24)	-0.0848964	0.526546	0.99704	-0.139847	0.298079	0.680788	-0.165063	0.124892	0.726079	-0.399265	0.000368975	0.0133658	0.097338	-0.375	0.569676	0.687252	0.97137	-0.0801669	-0.365408	0.205074	0.583599	0.982028	-0.259418	-0.628465	0.10963	0.172939	0.947781	0.0568817	0.512281	0.994261	0.163838	0.0585453	0.508646	-0.129432	0.134607	0.632091	-0.158897	0.0656562	0.406762
[truncated: 338 more columns]
